# Supplementary material for: An Integrated Profiling of Liver Metabolome and Transcriptome of Pigs Fed Diets with Different Starch Sources
Source: Animals (Basel). 2024 Nov 7;14(22):3192. doi: 10.3390/ani14223192 (PMC11591517; doi:10.3390/ani14223192)
Supplement: Supplementary file 1 [file animals-14-03192-s001.zip]

Archive with 1 entries (1 files):
- animals-3249261-supplementary.pdf
